# Supplementary material for: Expanding Iron Acquisition in Maize: Root Sector-Specific Responses and Gibberellin Regulation of Ferric and Ferrous Iron Uptake
Source: Int J Mol Sci. 2026 Jan 28;27(3):1323. doi: 10.3390/ijms27031323 (PMC12897795; doi:10.3390/ijms27031323)
Supplement: Supplementary file 1 [file ijms-27-01323-s001.zip]

Archive with 1 entries (1 files):
- ijms-4108281-supplementary.pdf
